# Supplementary material for: A study of the provision of hospital based dental general anaesthetic services for children in the northwest of England: part 1 - a comparison of service delivery between six hospitals
Source: BMC Oral Health. 2015 Apr 18;15:50. doi: 10.1186/s12903-015-0028-4 (PMC4411710; doi:10.1186/s12903-015-0028-4)
Supplement: Additional file 1: Table S1. — Hospital Service delivery and organisation breakdown. FT = Foundation Trust, CT2 – Core training 2 previously known as SHO, CDS = Community Dental Service. Staffing issues refer to staff leaving due to retirement, maternity or other personal reasons and a delay in implementing new staff or finding appropriate replacements. [file 12903_2015_28_MOESM1_ESM.xlsx]

## Sheet: Sheet1
	Hospitals (number of children consented)
	1 (117)	2 (48)	3 (36)	4 (76)	5 (49)	6 (130)
Service delivery	FT Tertiary and routine care	FT -Routine care	FT -Routine care	Acute teaching hospital	University hospital	FT Tertiary and routine care
Dentists	Consultant/ CT2	CDS	Dentist	CDS	Consultant / CDS	Consultant/ CT2
Clinics/ patients per month	10/80	6/29	4/24	12/52	12/35	16/92
Wait from referral to operation Mean	263.97 (244.2 – 283.75)	131.46 (116.04 – 146.87)	93.0 (79.04 – 106.96)	-	120.71 (94.24 – 147.19)	94.25 (82.56)
(95% CI)
Triage	✓at dental hospital	✓at clinics	✓at hospital	✓At clinics	✓At dental hospital	✗No triage
Clinic structure	7.30 or 11am start for all children potentially a 5 hour wait for op	Children seen in batches of every 1.5 hours starting at 7.30 potentially a 1.5 hour wait for op	11am start for all children potentially a 5 hour wait for op	Children staggered every half an hour therefore approximately an hour wait for op	Children staggered every half an hour therefore approximately an hour wait for op	7.30 or 11am start for all children potentially a 5 hour wait for op
Clinic layout	Children’s Ward. Shared with others waiting for various operation	No children’s ward. DGA only on ward	Children’s ward, DGA only on ward	Children’s ward Shared with others waiting for various operation	Waiting room outside of theater	Children’s Ward. Shared with others waiting for various operation
Entertainment	Children’s toys, TV games etc.	Box of toys brought to ward	Children’s toys, TV games etc.	Children’s toys, TV games etc.	No TV/ toys etc.	Children’s toys, TV games etc.
Method of induction	Cannula GA (LA cream applied)	Gas GA	Cannula GA (LA cream applied)	Gas GA	Gas then cannula GA	Cannula GA (LA cream applied)
Bed assigned	✗	✓	✓	✗	✗	✓
Play specialist	✗	✓	✓	✗	✗	✗
Additional elements to referral or service	Staffing changes shortly after research ended	Staffing changes shortly before research period	Restrictions on BMI	Restrictions on teeth extracted	Prevention clinic Restrictions on BMI & teeth extracted	Certain children excluded from taking part in the study as they did not meet protocol inclusion criteria (i.e. outpatient GA)
Failed to Attend	30 (18.8%)	6 (10.3%)	7 (15.2%)	20 (19.0%)	13 (18.6%)	21 (11.4%)
FT = Foundation Trust, CT2 – Core training 2 previously known as SHO, CDS = Community Dental Service. Staffing issues refer to staff leaving due to retirement, maternity or other personal reasons and a delay in implementing new staff or finding appropriate replacements
