# Supplementary material for: A study of the provision of hospital based dental general anaesthetic services for children in the northwest of England: part 1 - a comparison of service delivery between six hospitals
Source: BMC Oral Health. 2015 Apr 18;15:50. doi: 10.1186/s12903-015-0028-4 (PMC4411710; doi:10.1186/s12903-015-0028-4)
Supplement: Additional file 2: Table S2 — Descriptive Statistics around population attending for DGA. P = Permanent teeth, D = Deciduous Teeth, P&D Permanent and Deciduous teeth. 25%a/50%b of cells have expected count of less than 5 therefore results should be viewed with caution. *indicates where statistical difference occurs. Medical history % out of those who had accurately reported records. [file 12903_2015_28_MOESM2_ESM.xlsx]

## Sheet: Sheet1
	Hospitals (number of children consented)
Hospital	1 (117)	2 (48)	3 (36)	4 (76)	5 (49)	6 (130)
Born in another country	10 (9%)	1 (2%)	2 (6%)	1 (1%)	1 (8%)	5 (4%)	7.996 (5), p = 0.157
Relocated within UK	21 (19%)	4 (10%)	5(15%)	3 (4%)	3 (7%)	8 (10%)	10.841 (5) p = 0.055 a
Main language not English	24 (21%)*	3 (6%)	3 (8%)	1 (1%)	0	5 (4%)	36.216 (5), p = 0.0001
Translator required	8 (7%)*	1 (2%)	0	0	0	1 (1%)	16.222 (5) p = 0.006b
Extract only P / D / P&D	8 (7%) / 93 (80%) /11(10%)	1 (2%) / 42 (88%) / 5(10%)	6 (17%)/ 28(78%) / 2(6%)	3 (4%) / 69 (92%) / 3(4%)	2 (4%) / 44 (92%) /2(4%)	13(10%)/77(60%) / 3(2%)	x2 = 85.996 (10), p = 0.001b
Restore/ Extract	4 (3%)	0	0	0	0	35 (28%)
Teeth extracted	8 (1-20)	7 (1-15)	4 (1-7)	4 (1-12)	5 (1-13)	4 (1-18)	H (5) =88.588
Median (min-max)							p= 0.0001
Previous DGA any child in household	40 (34%)	17 (35%)	17 (47%)*	25 (33%)	29 (59%)*	62 (48%)*	x2 = 14.455 (5), p = 0.013*
Relevant Medical History reported	8 (9%)	7 (16%)	4 (14%)	5 (17%)	6 (19%)	39 (40%)*	x2 = 30.46 (5), p = 0.0001
Irregular attender	48 (41%)*	13 (27%)	1 (3%)	13 (17%)	10 (20%)	26 (20%)	x2 = 30.978 (5), p = 0.0001
P = Permanent teeth, D = Deciduous Teeth, P&D Permanent and Deciduous teeth
25%a/ 50%b of cells have expected count of less than 5 therefore results should be viewed with caution
* Medical history % out of those who had accurately reported records
